# Supplementary material for: WISER Survivor Trial: Combined Effect of Exercise and Weight Loss Interventions on Adiponectin and Leptin Levels in Breast Cancer Survivors with Overweight or Obesity
Source: Nutrients. 2023 Aug 4;15(15):3453. doi: 10.3390/nu15153453 (PMC10421485; doi:10.3390/nu15153453)
Supplement: Supplementary file 1 [file nutrients-15-03453-s001.zip]

Archive with 1 entries (1 files):
- nutrients-2514288-supplementary.pdf
